# Supplementary material for: Hydroxytyrosol Reprograms the Tumor Microenvironment in 3D Melanoma Models by Suppressing ERBB Family and Kinase Pathways
Source: Int J Mol Sci. 2025 Jul 20;26(14):6957. doi: 10.3390/ijms26146957 (PMC12296003; doi:10.3390/ijms26146957)
Supplement: Supplementary file 1 [file ijms-26-06957-s001.zip]

Archive with 1 entries (1 files):
- ijms-3760534-supplementary.xlsx
