# Supplementary material for: Hydroxytyrosol Reprograms the Tumor Microenvironment in 3D Melanoma Models by Suppressing ERBB Family and Kinase Pathways
Source: Int J Mol Sci. 2025 Jul 20;26(14):6957. doi: 10.3390/ijms26146957 (PMC12296003; doi:10.3390/ijms26146957)
Supplement: Supplementary file 1 [file ijms-26-06957-s001.zip › ijms-3760534-supplementary.xlsx]

## Sheet: Table S1. HEMa 
Table Analyzed	HEMa migration top
Two-way RM ANOVA	Matching: Stacked
Assume sphericity?	No
Alpha	0.05
Source of Variation	% of total variation	P value	P value summary	Significant?	Geisser-Greenhouse's epsilon
Time x Column Factor	31.84	<0.0001	****	Yes
Time	1.082	0.298	ns	No	0.2294
Column Factor	52.14	0.0042	**	Yes
Subject	10.02	<0.0001	****	Yes
ANOVA table	SS	DF	MS	F (DFn, DFd)	P value
Time x Column Factor	4296	10	429.6	F (10, 30) = 19.40	P<0.0001
Time	146	5	29.19	F (1.147, 6.882) = 1.318	P=0.2980
Column Factor	7035	2	3517	F (2, 6) = 15.62	P=0.0042
Subject	1351	6	225.2	F (6, 30) = 10.17	P<0.0001
Residual	664.4	30	22.15
Data summary
Number of columns (Column Factor)	3
Number of rows (Time)	6
Number of subjects (Subject)	9
Number of missing values	0
Hydroxytyrosol	Discovery?	P value	Mean of Negative	Mean of Hydroxytyrosol	Difference	SE of difference	t ratio	df	q value
0h	No	>0.999999	100	100	0	7.328	0	24	0.336667
24h	No	0.429438	100.9	94.96	5.89	7.328	0.8037	24	0.173493
48h	Yes	0.002493	113.9	89.15	24.75	7.328	3.377	24	0.001259
72h	Yes	2.8e-05	120.8	82.95	37.82	7.328	5.16	24	1.9e-05
96h	Yes	6e-06	123.4	81.26	42.15	7.328	5.751	24	6e-06
120h	Yes	<0.000001	128.9	79.4	49.54	7.328	6.76	24	1e-06
Dabrafenib	Discovery?	P value	Mean of Negative	Mean of Dabrafenib	Difference	SE of difference	t ratio	df	q value
0h	No	>0.999999	100	100	0	7.409	0	24	0.505
24h	No	0.465363	100.9	106.4	-5.497	7.409	0.7419	24	0.28201
48h	No	0.058856	113.9	99.2	14.7	7.409	1.984	24	0.044583
72h	Yes	0.000364	120.8	90.05	30.72	7.409	4.146	24	0.000368
96h	Yes	3.9e-05	123.4	86.15	37.26	7.409	5.028	24	5.9e-05
120h	Yes	2e-06	128.9	82.8	46.14	7.409	6.227	24	6e-06

## Sheet: Table S2. C32
Table Analyzed	C32 migration top
Two-way RM ANOVA	Matching: Stacked
Assume sphericity?	No
Alpha	0.05
Source of Variation	% of total variation	P value	P value summary	Significant?	Geisser-Greenhouse's epsilon
Time x Column Factor	30.12	<0.0001	****	Yes
Time	5.266	<0.0001	****	Yes	0.4247
Column Factor	62.06	<0.0001	****	Yes
Subject	2.379	<0.0001	****	Yes
ANOVA table	SS	DF	MS	F (DFn, DFd)	P value
Time x Column Factor	42355	10	4236	F (10, 30) = 497.6	P<0.0001
Time	7406	5	1481	F (2.123, 12.74) = 174.0	P<0.0001
Column Factor	87281	2	43640	F (2, 6) = 78.27	P<0.0001
Subject	3345	6	557.6	F (6, 30) = 65.50	P<0.0001
Residual	255.4	30	8.512
Data summary
Number of columns (Column Factor)	3
Number of rows (Time)	6
Number of subjects (Subject)	9
Number of missing values	0
Hydroxytyrosol	Discovery?	P value	Mean of Negative	Mean of Hydroxytyrosol	Difference	SE of difference	t ratio	df	q value
0h	No	>0.999999	100	100	0	9.824	0	24	>0.999999
24h	No	0.866971	100.9	102.6	-1.663	9.824	0.1693	24	>0.999999
48h	No	0.685042	122.7	118.7	4.033	9.824	0.4106	24	>0.999999
72h	No	0.419478	147.9	139.8	8.07	9.824	0.8214	24	0.847345
96h	No	0.345684	167.6	158.1	9.45	9.824	0.9619	24	0.847345
120h	No	0.190987	187.7	174.5	13.22	9.824	1.346	24	0.847345
Dabrafenib	Discovery?	P value	Mean of Negative	Mean of Dabrafenib	Difference	SE of difference	t ratio	df	q value
0h	No	>0.999999	100	100	0	9.191	0	24	0.336667
24h	Yes	0.013845	100.9	76.49	24.41	9.191	2.656	24	0.005594
48h	Yes	<0.000001	122.7	54.75	67.93	9.191	7.391	24	<0.000001
72h	Yes	<0.000001	147.9	25.24	122.6	9.191	13.34	24	<0.000001
96h	Yes	<0.000001	167.6	21.28	146.3	9.191	15.92	24	<0.000001
120h	Yes	<0.000001	187.7	21.48	166.2	9.191	18.08	24	<0.000001

## Sheet: Table S3. Invasion
Table Analyzed	Invasion assay
Two-way ANOVA	Ordinary
Alpha	0.05
Source of Variation	% of total variation	P value	P value summary	Significant?
Interaction	19.3	<0.0001	****	Yes
Row Factor	34.84	<0.0001	****	Yes
Column Factor	45.14	<0.0001	****	Yes
ANOVA table	SS	DF	MS	F (DFn, DFd)	P value
Interaction	1084	2	541.9	F (2, 12) = 161.1	P<0.0001
Row Factor	1956	1	1956	F (1, 12) = 581.5	P<0.0001
Column Factor	2535	2	1267	F (2, 12) = 376.7	P<0.0001
Residual	40.37	12	3.364
Difference between row means
Mean of HEMa	96.33
Mean of C32	75.48
Difference between means	20.85
SE of difference	0.8646
95% CI of difference	18.97 to 22.74
Data summary
Number of columns (Column Factor)	3
Number of rows (Row Factor)	2
Number of values	18
